# Supplementary material for: Transcriptome Analysis of Early Lateral Root Formation in Tomato
Source: Plants (Basel). 2024 Jun 12;13(12):1620. doi: 10.3390/plants13121620 (PMC11207605; doi:10.3390/plants13121620)
Supplement: Supplementary file 1 [file plants-13-01620-s001.zip]

Archive with 14 entries (11 files):
- plants-2961937-supplementary/
- plants-2961937-supplementary/Supplementary data/
- plants-2961937-supplementary/Supplementary data/Supplementary figure/
- plants-2961937-supplementary/Supplementary data/Supplementary figure.pdf
- plants-2961937-supplementary/Supplementary data/Supplementary figure/figure S1.tif
- plants-2961937-supplementary/Supplementary data/Supplementary figure/figure S2.tif
- plants-2961937-supplementary/Supplementary data/Supplementary figure/figure S3.png
- plants-2961937-supplementary/Supplementary data/Supplementary figure/figure S4.png
- plants-2961937-supplementary/Supplementary data/Supplementary figure/figure S5.tif
- plants-2961937-supplementary/Supplementary data/Supplementary figure/figure S6.tif
- plants-2961937-supplementary/Supplementary data/Supplementary figure/figure S7.tif
- plants-2961937-supplementary/Supplementary data/Supplementary table 1.xls
- plants-2961937-supplementary/Supplementary data/Supplementary table 2.xls
- plants-2961937-supplementary/Supplementary data/Supplementary table 3.xls
