# Supplementary material for: Transcriptome Analysis of Early Lateral Root Formation in Tomato
Source: Plants (Basel). 2024 Jun 12;13(12):1620. doi: 10.3390/plants13121620 (PMC11207605; doi:10.3390/plants13121620)
Supplement: Supplementary file 1 [file plants-13-01620-s001.zip › plants-2961937-supplementary/Supplementary data/Supplementary table 1.xls]

table s1 Statistical results of transcriptome sequencing data
sample	library	raw_reads	raw_bases	clean_reads	clean_bases	error_rate	Q20	Q30	GC_pct
RB_1_1	FRAS230267369-3r	39532528	5.93G	35751102	5.36G	0.02	98.78	97.74	42.89
RB_1_2	FRAS230267370-2r	44277660	6.64G	40451998	6.07G	0.02	98.23	96.75	42.83
RB_1_3	FRAS230267371-2r	44987374	6.75G	42361276	6.35G	0.02	98.13	96.58	42.44
RM_1_1	FRAS230267372-2r	43480354	6.52G	39342422	5.9G	0.02	98.17	96.6	42.64
RM_1_2	FRAS230267373-2r	42665564	6.4G	40747238	6.11G	0.02	98.75	97.67	42.46
RM_1_3	FRAS230267374-2r	43768468	6.57G	41730404	6.26G	0.02	98.18	96.65	42.39
RT_1_1	FRAS230267375-2r	41438076	6.22G	39420422	5.91G	0.02	98.07	96.53	42.29
RT_1_2	FRAS230267376-1r	44877316	6.73G	43019614	6.45G	0.02	98.15	96.63	42.27
RT_1_3	FRAS230267377-1r	44234570	6.64G	42212850	6.33G	0.02	98.12	96.54	42.2
RB_2_1	FRAS230267378-2r	42322736	6.35G	42246774	6.34G	0.02	98.71	97.62	43.44
RB_2_2	FRAS230267379-2r	43784434	6.57G	41383814	6.21G	0.02	98.19	96.66	42.84
RB_2_3	FRAS230267380-2r	43050240	6.46G	39723344	5.96G	0.02	98.22	96.73	42.88
RM_2_1	FRAS230267381-2r	43051516	6.46G	40900462	6.14G	0.02	98.23	96.77	42.44
RM_2_2	FRAS230267382-2r	43546810	6.53G	41109506	6.17G	0.02	98.19	96.65	42.43
RM_2_3	FRAS230267383-2r	44809762	6.72G	41847784	6.28G	0.02	98.15	96.61	42.41
RT_2_1	FRAS230267384-2r	45629070	6.84G	42767936	6.42G	0.02	98.17	96.63	42.35
RT_2_2	FRAS230267385-2r	45361962	6.8G	42224546	6.33G	0.02	98.21	96.72	42.46
RT_2_3	FRAS230267386-2r	39269668	5.89G	37224252	5.58G	0.02	98.08	96.52	42.43
RB_3_1	FRAS230267387-2r	45951942	6.89G	44464510	6.67G	0.02	98.14	96.58	42.75
RB_3_2	FRAS230267388-2r	43461762	6.52G	40877976	6.13G	0.02	98.19	96.67	42.92
RB_3_3	FRAS230267389-1r	42567556	6.39G	40360750	6.05G	0.02	98.24	96.72	42.79
RM_3_1	FRAS230267390-1r	42844990	6.43G	40690366	6.1G	0.02	98.18	96.65	42.58
RM_3_2	FRAS230267391-1r	42742598	6.41G	40569596	6.09G	0.02	98.25	96.79	42.58
RM_3_3	FRAS230267392-2r	42300108	6.35G	38925834	5.84G	0.02	98.24	96.89	42.55
RT_3_1	FRAS230267393-2r	43772848	6.57G	41930072	6.29G	0.02	98.2	96.7	42.59
RT_3_2	FRAS230267394-2r	44528724	6.68G	42470882	6.37G	0.02	98.2	96.71	42.06
RT_3_3	FRAS230267395-2r	45303404	6.8G	43013260	6.45G	0.02	98.2	96.68	42.51
