# Supplementary material for: Transcriptome Analysis of Early Lateral Root Formation in Tomato
Source: Plants (Basel). 2024 Jun 12;13(12):1620. doi: 10.3390/plants13121620 (PMC11207605; doi:10.3390/plants13121620)
Supplement: Supplementary file 1 [file plants-13-01620-s001.zip › plants-2961937-supplementary/Supplementary data/Supplementary table 2.xls]

## Sheet: Supplementary table 2
table S2 List of primer sequences used in qRT-PCR analysis
Gene name	Gene ID	Gene annotation	Forward primer sequence (5′-3′)	Reverse primer sequence (5′-3′)
ARF8	Solyc03g031970.4.1	Auxin response factor 8	GGGCAAGCTGATGCACAAACTG	AGGGACGCTGATTTGTAAACCTTG
ARF8B	Solyc02g037530.3.1	auxin response factor 8B	TCAGGGTCATAGTGAACAGGTAGC	CGGCGACAAATTTGGGTAATTGGG
ARF10A	Solyc11g069500.2.1	Auxin Response Factor 10A	TGGCTTCGATCGGAGAAGAAACTC	AGGCGTGCCATAGCTGTGAATC
ARF10B	Solyc06g075150.3.1	Auxin Response Factor 10B	TCAGGTTGTTGATCCCATCCGTTG	TGGTTCATCCCATGTCACCTGAAG
ARF16A	Solyc09g007810.4.1	Auxin Response Factor 16A	TGTCCGATGGTTCAGGTTCTGC	TGAAATGTGTCGCACGGTGAGC
PIN1	Solyc03g118740.3.1	auxin efflux carrier family SlPIN1	TCGAGCTTGTTTGGCCTCACTTG	GCAGGCATCTTCAAATTCCACCTG
IAA16	Solyc01g097290.4.1	auxin-regulated IAA16	GTTGGTGATGTACCTTGGGAGATG	CCTGTTCTTGCATTTCTCCACTGC
IAA7	Solyc06g053830.3.1	auxin-regulated IAA4	TGCTTGTTGGAGATGTACCTTGGC	TCTCCATGGCTCTTGGTGCTAGTC
MED17	Solyc12g006650.2.1	mediator of RNA polymerase II transcription subunit 17 (MED17)	TGCGATTGGCTCATCAAGAGCTTC	ACTGCATCGTTTGCCTCCACAG
Actin-41	Solyc04g011500.3.1	ACTIN	CTTCCAGCAGATGTGGATTGC	GCATCTCTGGTCCAGTAGGAAA
