# Supplementary material for: Transcriptome Analysis of Early Lateral Root Formation in Tomato
Source: Plants (Basel). 2024 Jun 12;13(12):1620. doi: 10.3390/plants13121620 (PMC11207605; doi:10.3390/plants13121620)
Supplement: Supplementary file 1 [file plants-13-01620-s001.zip › plants-2961937-supplementary/Supplementary data/Supplementary table 3.xls]

## Sheet: Sheet1
Table S3 Analytical Parameters for Auxin-related Compounds.
Index	Compounds	Class	Q1 (Da)	Q3 (Da)	Molecular Weight	Formula	retention time
IPA	3-Indolepropionic acid	Auxin	190	130	189.078979	C11H11NO2	5.41
IAA-Trp	Indole-3-acetyl-L-tryptophan	Auxin	360.007	203	361.142642	C21H19N3O3	5.70
IAA-Phe-Me	Indole-3-acetyl-L-phenylalanne methyle ester	Auxin	337.01	130.2	336.147393	C20H20N2O3	6.46
IAA-Phe	N-(3-Indolylacetyl)-L-phenylalanine	Auxin	321.025	164.1	322.131743	C19H18N2O3	5.81
IAA-Leu-Me	Indole-3-acetyl-L-leucine methyl ester	Auxin	302.9	130.1	302.163043	C17H22N2O3	6.41
IAA-Leu	N-(3-Indolylacetyl)-L-leucine	Auxin	289.195	130	288.147393	C16H20N2O3	5.73
IAA-Glu-diMe	Indole-3-acetyl-L-glutamic acid dimethyl ester	Auxin	330.958	115.8	332.137223	C17H20N2O5	5.52
IAA-Ala	N-(3-Indolylacetyl)-L-alanine	Auxin	247.054	130.1	246.100443	C13H14N2O3	4.67
IAM	3-Indole acetamide	Auxin	175.072	130.1	174.079313	C10H10N2O	4.28
IAA-Val	N-(3-Indolylacetyl)-L-valine	Auxin	275.134	130	274.131743	C15H18N2O3	5.36
IAA-Gly	Indole-3-acetyl glycine	Auxin	233.056	130.1	232.084793	C12H12N2O3	4.37
IA	3-Indoleacrylic acid	Auxin	188.061	170.1	187.063329	C11H9NO2	5.21
IAA-Val-Me	Indole-3-acetyl-L-valine methyl ester	Auxin	289.208	130.1	288.147393	C16H20N2O3	6.07
IBA	Indole-3-butyric acid	Auxin	204.3	130.2	203.094629	C12H13NO2	5.73
IAA-Glc	1-O-indol-3-ylacetylglucose	Auxin	336	173.8	337.116154	C16H19NO7	4.25
OxIAA	2-oxindole-3-acetic acid	Auxin	192.14	146.1	191.058244	C10H9NO3	4.18
IAA-Glu	Indole-3-acetyl glutamic acid	Auxin	302.97	145.9	304.105923	C15H16N2O5	4.36
IAN	3-Indoleacetonitrile	Auxin	157.037	130.1	156.068748	C10H8N2	5.75
TRP	L-tryptophan	Auxin	205.063	188.1	204.089878	C11H12N2O2	3.31
TRA	Tryptamine	Auxin	161.102	144.1	160.100048	C10H12N2	3.63
MEIAA	Methyl indole-3-acetate	Auxin	190.171	130	189.078979	C11H11NO2	6.04
ILA	Indole-3-lactic acid	Auxin	203.95	158	205.073894	C11H11NO3	4.60
ICAld	Indole-3-carboxaldehyde	Auxin	146.1	91	145.052764	C9H7NO	4.86
IAA-Asp	Indole-3-acetyl-L-aspartic acid	Auxin	288.929	131.9	290.090273	C14H14N2O5	4.24
IAA	Indole-3-acetic acid	Auxin	176.1	130.1	175.063329	C10H9NO2	4.98
ICA	Indole-3-carboxylic acid	Auxin	160	116.1	161.047679	C9H7NO2	4.73
